# Supplementary material for: Interaction and Reactivity of Cisplatin Physisorbed on Graphene Oxide Nano-Prototypes
Source: Nanomaterials (Basel). 2020 May 31;10(6):1074. doi: 10.3390/nano10061074 (PMC7353156; doi:10.3390/nano10061074)
Supplement: Supplementary file 1 [file nanomaterials-10-01074-s001.zip]

Archive with 3 entries (2 files):
- nanomaterials-775748-suppl/
- nanomaterials-775748-suppl/geometries.txt
- nanomaterials-775748-suppl/nanomaterials-775748-suppl..pdf
