# Supplementary material for: Interaction and Reactivity of Cisplatin Physisorbed on Graphene Oxide Nano-Prototypes
Source: Nanomaterials (Basel). 2020 May 31;10(6):1074. doi: 10.3390/nano10061074 (PMC7353156; doi:10.3390/nano10061074)
Supplement: Supplementary file 1 [file nanomaterials-10-01074-s001.zip › nanomaterials-775748-suppl/geometries.txt]

XYZ geometries for the structures of the  CP-C54H18,  CP-C54H18O and CP-C54H19OH complexes
 optimized at the PBE-D3(BJ)/SDD/6-311+G level of theory.

========================================
CP-C54H18 (coordinates in angstroms)
========================================
83

     C         1.515545   -0.741809   -0.901344
     C         0.316476   -1.510075   -0.981252 
     C        -0.945349   -0.852881   -1.079292  
     C        -1.004899    0.572302   -1.133962 
     C         0.196552    1.339912   -1.054352 
     C         1.458233    0.682107   -0.959074 
     C         2.780525   -1.401370   -0.767376 
     C         0.373748   -2.939138   -0.895282 
     C        -2.153658   -1.623855   -1.114597 
     C        -2.276891    1.234724   -1.162102 
     C         0.133755    2.772792   -1.060790 
     C         2.660481    1.453649   -0.847685 
     C         2.836557   -2.825665   -0.692633 
     C         1.634531   -3.594948   -0.767399 
     C        -0.828677   -3.705811   -0.940954 
     C        -2.093659   -3.048627   -1.035233 
     C        -3.420748   -0.964633   -1.160715 
     C        -3.483507    0.466104   -1.197687 
     C        -2.341403    2.663743   -1.162979 
     C        -1.134889    3.433188   -1.096283 
     C         1.333962    3.540236   -0.948440 
     C         2.598419    2.879361   -0.861378
     C         3.919891    0.794965   -0.719091
     C         3.978709   -0.631926   -0.669909
     C         5.280773   -2.706165   -0.468835
     C         4.109044   -3.483584   -0.549663
     C         1.687895   -5.030908   -0.679508
     C         0.489075   -5.768421   -0.726706
     C        -0.765505   -5.140687   -0.850125
     C        -3.311599   -3.817444   -1.049792
     C        -4.549641   -3.147589   -1.115183
     C        -4.633581   -1.742517   -1.166908
     C        -4.760228    1.137366   -1.205268
     C        -4.798289    2.546118   -1.199362
     C        -3.623231    3.323554   -1.171439
     C        -1.193907    4.873317   -1.070717
     C         0.004492    5.609507   -0.991346
     C         1.263699    4.979369   -0.931632
     C         3.809253    3.649278   -0.744334
     C         5.042353    2.979381   -0.626199
     C         5.125742    1.573468   -0.606356
     C         5.246005   -1.299324   -0.525931
     C         4.131539   -4.922370   -0.476520
     C         2.975899   -5.660974   -0.538249
     C        -1.999390   -5.883528   -0.878375
     C        -3.215344   -5.252919   -0.972941
     C        -5.892765   -1.042135   -1.199832
     C        -5.954325    0.330158   -1.217336
     C        -3.647848    4.764412   -1.150845
     C        -2.490061    5.502391   -1.103072
     C         2.494202    5.722074   -0.829437
     C         3.708337    5.086311   -0.742027
     C         6.379490    0.877462   -0.466318
     C         6.436552   -0.493758   -0.428118
     H         6.244923   -3.209345   -0.352027
     H         5.098323   -5.418983   -0.363413
     H         3.013774   -6.751122   -0.473929
     H         0.533007   -6.859011   -0.655884
     H        -1.947555   -6.973170   -0.813907
     H        -4.139986   -5.835050   -0.985068
     H        -5.472185   -3.735257   -1.117673
     H        -6.811570   -1.633767   -1.207372
     H        -6.921419    0.838555   -1.237981
     H        -5.768642    3.050846   -1.211461
     H        -4.619285    5.264503   -1.171652
     H        -2.533982    6.594224   -1.087159
     H        -0.044088    6.702070   -0.971147
     H         2.440504    6.813408   -0.819295
     H         4.629710    5.668253   -0.660481
     H         5.960277    3.567453   -0.537225
     H         7.293567    1.470382   -0.383356
     H         7.396881   -1.002760   -0.315057
     Pt       -0.798436    0.328891    2.306737
     N        -0.960476    2.409229    2.130086
     N        -2.828512   -0.127808    2.075904
     Cl       -0.566674   -2.035386    2.498571
     Cl        1.524488    0.800012    2.555146
     H         0.026482    2.713277    2.153029
     H        -1.463422    2.820782    2.921587
     H        -1.386696    2.700835    1.242052
     H        -3.393872    0.228963    2.851370
     H        -2.829258   -1.160605    2.093063
     H        -3.201466    0.198242    1.175466


========================================
CP-C54H18O (coordinates in angstroms)
========================================
84

    C      -0.059897   -1.403645   -0.998340
    C       1.184071   -0.699273   -0.914683
    C       1.183899    0.752813   -0.903362
    C      -0.060269    1.458087   -0.974782
    C      -1.292542    0.742410   -0.977606
    C      -1.292297   -0.688300   -0.983845
    C      -0.062268   -2.836214   -1.007987
    C       2.396128   -1.426132   -0.882092
    C       2.395581    1.479739   -0.857884
    C      -0.063160    2.890912   -0.961816
    C      -2.531256    1.456304   -0.952928
    C      -2.530728   -1.403022   -0.979280
    C       1.169587   -3.554607   -1.038609
    C       2.408589   -2.841473   -0.980426
    C       3.663051   -0.729229   -0.628753
    C       3.662960    0.779095   -0.615224
    C       2.407638    2.896333   -0.934912
    C       1.168544    3.610013   -0.983786
    C      -1.304410    3.603264   -0.968509
    C      -2.533619    2.885798   -0.939362
    C      -3.765550    0.740354   -0.922654
    C      -3.764832   -0.688039   -0.925308
    C      -2.532421   -2.832493   -0.980622
    C      -1.303055   -3.548788   -1.022227
    C      -0.071470   -5.676232   -1.072092
    C       1.163789   -4.994614   -1.074343
    C       3.664784   -3.556014   -1.016735
    C       4.885630   -2.831274   -1.014300
    C       4.932030   -1.442690   -0.873625
    C       4.931618    1.496811   -0.850276
    C       4.884718    2.887207   -0.970753
    C       3.663641    3.611519   -0.962210
    C       1.162308    5.050339   -0.999710
    C      -0.073180    5.731532   -0.989207
    C      -1.301178    5.044077   -0.961827
    C      -3.786176    3.598781   -0.901104
    C      -4.988783    2.872804   -0.859546
    C      -5.008667    1.462019   -0.866829
    C      -5.008087   -1.410692   -0.889160
    C      -4.987527   -2.821419   -0.901053
    C      -3.784705   -3.546275   -0.953237
    C      -1.299494   -4.989360   -1.035368
    C       2.427607   -5.675880   -1.108491
    C       3.622936   -4.985200   -1.090590
    C       6.126879   -0.666820   -0.916463
    C       6.126690    0.722137   -0.905727
    C       3.621467    5.041523   -1.016713
    C       2.426013    5.732191   -1.025056
    C      -2.568278    5.729797   -0.928821
    C      -3.753829    5.039017   -0.894815
    C      -6.235077    0.712296   -0.820564
    C      -6.234781   -0.662274   -0.830629
    C      -3.752022   -4.986421   -0.966249
    C      -2.566199   -5.676090   -1.010157
    H      -0.074335   -6.769773   -1.088732
    H       2.426970   -6.767651   -1.150662
    H       4.569287   -5.530390   -1.125283
    H       5.822382   -3.382839   -1.138056
    H       7.077683   -1.198281   -1.006863
    H       7.077301    1.255247   -0.988166
    H       5.821226    3.440737   -1.087443
    H       4.567695    5.587316   -1.044503
    H       2.425235    6.824417   -1.052630
    H      -0.076319    6.825202   -0.991488
    H      -2.565106    6.822345   -0.923212
    H      -4.704409    5.576670   -0.860275
    H      -5.937144    3.415953   -0.816952
    H      -7.177348    1.263131   -0.771532
    H      -7.176851   -1.214192   -0.790665
    H      -5.935706   -3.365495   -0.866758
    H      -4.702377   -5.524834   -0.937919
    H      -2.562476   -6.768609   -1.018876
    O       3.660858    0.014227    0.781606
    Pt       0.119372   -0.067134    2.407316
    N        1.517022    1.475207    2.319190
    N        1.572241   -1.556530    2.297853
    Cl      -1.443973   -1.869818    2.453974
    Cl      -1.509380    1.675450    2.477182
    H        1.030059    2.267266    1.879446
    H        2.331770    1.179633    1.758184
    H        1.802870    1.745148    3.265150
    H        2.376477   -1.224139    1.743009
    H        1.114505   -2.358825    1.845461
    H        1.866470   -1.830121    3.240199


========================================
CP-C54H19OH (coordinates in angstroms)
========================================
86

     C       0.071972    1.562215   -0.975471
     C      -1.193409    0.891614   -1.013545
     C      -1.234276   -0.560781   -1.040914
     C      -0.005928   -1.296723   -1.112591
     C       1.245240   -0.612751   -1.087638
     C       1.284366    0.817118   -1.027983
     C       0.108257    2.989890   -0.894597
     C      -2.385863    1.638086   -1.011281
     C      -2.457670   -1.251648   -0.929234
     C      -0.041256   -2.728289   -1.094801
     C       2.464936   -1.359275   -1.099647
     C       2.540013    1.496134   -0.950493
     C      -1.107725    3.732366   -0.831209
     C      -2.364844    3.049363   -0.910377
     C      -3.695269    0.913938   -1.201926
     C      -3.699194   -0.479311   -0.581646
     C      -2.510017   -2.666293   -0.948059
     C      -1.292445   -3.414167   -1.049857
     C       1.180974   -3.472727   -1.128353
     C       2.429037   -2.788240   -1.119635
     C       3.717415   -0.677725   -1.028714
     C       3.755655    0.749004   -0.967015
     C       2.578103    2.922421   -0.860122
     C       1.367059    3.668194   -0.818416
     C       0.184875    5.817886   -0.655369
     C      -1.065810    5.168097   -0.719054
     C      -3.604369    3.794831   -0.822125
     C      -4.846122    3.104644   -0.793919
     C      -4.943499    1.718124   -0.889039
     C      -5.002331   -1.207324   -0.831411
     C      -4.984981   -2.602915   -0.873871
     C      -3.782418   -3.353456   -0.889682
     C      -1.321994   -4.855247   -1.039142
     C      -0.105682   -5.567225   -1.086089
     C       1.140219   -4.911893   -1.119418
     C       3.662176   -3.534479   -1.110653
     C       4.884113   -2.841480   -1.063947
     C       4.941735   -1.432971   -1.019039
     C       5.016580    1.435637   -0.875971
     C       5.031981    2.843376   -0.782429
     C       3.847551    3.599991   -0.768477
     C       1.397615    5.104004   -0.706693
     C      -2.312538    5.877459   -0.659337
     C      -3.525546    5.218301   -0.704855
     C      -6.156254    0.987457   -0.799543
     C      -6.181044   -0.409860   -0.843816
     C      -3.776052   -4.785882   -0.907214
     C      -2.601463   -5.506510   -0.973586
     C       2.388298   -5.631638   -1.129436
     C       3.592518   -4.972858   -1.124504
     C       6.187763   -0.718434   -0.942468
     C       6.223795    0.653745   -0.873812
     C       3.849539    5.036089   -0.657537
     C       2.680469    5.755340   -0.627370
     H       0.212879    6.907239   -0.561072
     H      -2.285588    6.966270   -0.571172
     H      -4.457517    5.785741   -0.644680
     H      -5.760676    3.689547   -0.653931
     H      -7.095693    1.539984   -0.716027
     H      -7.145730   -0.925207   -0.859397
     H      -5.936271   -3.141565   -0.932792
     H      -4.735367   -5.308023   -0.866687
     H      -2.627642   -6.598790   -0.975720
     H      -0.130665   -6.660599   -1.078320
     H       2.355775   -6.723725   -1.128298
     H       4.529205   -5.535460   -1.117772
     H       5.817850   -3.410800   -1.045738
     H       7.115345   -1.295623   -0.929801
     H       7.180193    1.177513   -0.805905
     H       5.993704    3.358919   -0.708274
     H       4.812913    5.547178   -0.588843
     H       2.703730    6.843943   -0.535985
     O      -3.591186   -0.324734    0.976249
     H      -4.511444   -0.209363    1.314721
     Pt      0.016671   -0.317568    2.326682
     N      -1.424309    1.185536    2.248589
     N      -1.372639   -1.867563    2.205461
     Cl      1.645819   -2.063890    2.368981
     Cl      1.584020    1.481024    2.443028
     H      -0.967063    1.987191    1.795679
     H      -2.253051    0.867997    1.715107
     H      -1.682492    1.453040    3.203412
     H      -2.255697   -1.547052    1.774096
     H      -0.930570   -2.599290    1.634934
     H      -1.531750   -2.238790    3.146772
     H      -3.759423    0.689499   -2.297980
